# Supplementary material for: Improving DNA barcoding library of armored scale insects (Hemiptera: Diaspididae) in China
Source: PLoS One. 2024 May 30;19(5):e0301499. doi: 10.1371/journal.pone.0301499 (PMC11139323; doi:10.1371/journal.pone.0301499)
Supplement: S1 Table — OR544511 and OR544512 are outgroups downloaded from GenBank. (XLSX) [file pone.0301499.s001.xlsx]

## Sheet: S1 Table
Accession numbers	Family	Subfamily	Genus	Species name	Host Family	Host Genus	Host Species	Province	City	ID	Gatherer	Acquisition time
OR544511	Pseudococcidae		paracoccus	Paracoccus marginatus	Rosaceae	Chaenomeles	Pseudocydonia sinensis	HAINAN	DANZHOU	9a	Fan Yang	2021.07.30
OR544512	Pseudococcidae		paracoccus	Paracoccus marginatus	Rosaceae	Chaenomeles	Pseudocydonia sinensis	HAINAN	DANZHOU	9b	Fan Yang	2021.07.30
OR527248	Diaspididae	Aspidiotinae	Aonidiella	Aonidiella aurantii	Anacardiaceae	Mangifera	Mangifera indica	HAINAN	LINSHUI	148A	Jiufeng Wei	2017.07.20
OR527250	Diaspididae	Aspidiotinae	Aonidiella	Aonidiella aurantii	Apocynaceae	Nerium	Nerium oleander	HAINAN	LINSHUI	178A	Shunqun Deng;Yunyun Lu	2022.07.21
OR527251	Diaspididae	Aspidiotinae	Aonidiella	Aonidiella aurantii	Apocynaceae	Nerium	Nerium oleander	HAINAN	LINSHUI	178B	Shunqun Deng;Yunyun Lu	2022.07.21
OR527252	Diaspididae	Aspidiotinae	Aonidiella	Aonidiella aurantii	Araceae	Philodendron	Philodendron erubescens	HAINAN	LINSHUI	179A	Shunqun Deng;Yunyun Lu	2022.07.21
OR527253	Diaspididae	Aspidiotinae	Aonidiella	Aonidiella aurantii	Moraceae	Ficus	Ficus microcarpa	HAINAN	LINSHUI	188B	Shunqun Deng;Yunyun Lu	2022.07.19
OR527260	Diaspididae	Aspidiotinae	Aonidiella	Aonidiella aurantii	Loganiaceae	Fagraea	Fagraea ceilanica	YUNNAN	DEHONG	263A	Yubo Liu;Dajun Liu	2022.07.17
OR527256	Diaspididae	Aspidiotinae	Aonidiella	Aonidiella inornata	Euphorbiaceae	Bischofia	Bischofia javanica	YUNNAN	KUNMING	1A	Dajun Liu;Shunqun Deng	2021.07.22
OR527257	Diaspididae	Aspidiotinae	Aonidiella	Aonidiella inornata	Euphorbiaceae	Bischofia	Bischofia javanica	YUNNAN	KUNMING	1B	Dajun Liu;Shunqun Deng	2021.07.22
OR527265	Diaspididae	Aspidiotinae	Aonidiella	Aonidiella inornata	Rubiaceae	Morinda	Morinda citrifolia	HAINAN	SANYA	78A	Bo Cai;Rui Meng	2022.05.12
OR527266	Diaspididae	Aspidiotinae	Aonidiella	Aonidiella inornata	Rubiaceae	Morinda	Morinda citrifolia	HAINAN	SANYA	78B	Bo Cai;Rui Meng	2022.05.12
OR527249	Diaspididae	Aspidiotinae	Aonidiella	Aonidiella inornata	Rutaceae	Citrus	Citrus maxima	HAINAN	HAIKOU	173A	Shunqun Deng;Yunyun Lu	2022.07.05
OR527264	Diaspididae	Aspidiotinae	Aonidiella	Aonidiella orientalis	Musaceae	Musa	Musa nana	HAINAN	SANYA	77B	Bo Cai;Rui Meng	2022.05.12
OR527246	Diaspididae	Aspidiotinae	Aonidiella	Aonidiella orientalis				GUIZHOU	ZUNYI	145A	Jiufeng Wei	2017.07.20
OR527247	Diaspididae	Aspidiotinae	Aonidiella	Aonidiella orientalis				GUIZHOU	ZUNYI	145B	Jiufeng Wei	2017.07.20
OR527263	Diaspididae	Aspidiotinae	Aonidiella	Aonidiella citrina	Arecaceae	Areca	Areca catechu	HAINAN	WENCHANG	57A	Jiufeng Wei；Xinyue Gao	2021.09.01
OR527261	Diaspididae	Aspidiotinae	Aonidiella	Aonidiella citrina	Cycadaceae	Cycas	Cycas revoluta	ZHEJIANG	QUZHOU	278B	Linjia Xue;Xuanxing DU	2022.07.17
OR529540	Diaspididae	Aspidiotinae	Aonidiella	Aonidiella sotetsu	Moraceae	Artocarpus	Artocarpus macrocarpon	HAINAN	HAIKOU	165B	Shunqun Deng;Yunyun Lu	2022.07.04
OR529544	Diaspididae	Aspidiotinae	Aonidiella	Aonidiella sotetsu	Arecaceae	Dypsis	Dypsis lutescens	HAINAN	BAOTING	184B	Shunqun Deng;Yunyun Lu	2022.07.19
OR529545	Diaspididae	Aspidiotinae	Aonidiella	Aonidiella sotetsu	Moraceae	Ficus	Ficus tinctoria	HAINAN	BAOTING	187B	Shunqun Deng;Yunyun Lu	2022.07.19
OR527259	Diaspididae	Aspidiotinae	Aonidiella	Aonidiella taxus	Buxaceae	Buxus	Buxus bodinieri	YUNNAN	KUNMING	260A	Yubo Liu;Dajun Liu	2022.07.11
OR529570	Diaspididae	Aspidiotinae	Aspidiotus	Aspidiotus nerii	Cycadaceae	Cycas	Cycas revoluta	GUIZHOU	GUIYANG	2A	Dajun Liu;Shunqun Deng	2021.07.20
OR529571	Diaspididae	Aspidiotinae	Aspidiotus	Aspidiotus nerii	Cycadaceae	Cycas	Cycas revoluta	GUIZHOU	GUIYANG	2B	Dajun Liu;Shunqun Deng	2021.07.20
OR529517	Diaspididae	Aspidiotinae	Aspidiotus	Aspidiotus nerii	Cycadaceae	Cycas	Cycas revoluta	SICHUAN	CHENGDU	119A	Minmin Niu;Yunyun Lu	2018.07.24
OR529518	Diaspididae	Aspidiotinae	Aspidiotus	Aspidiotus nerii	Cycadaceae	Cycas	Cycas revoluta	SICHUAN	CHENGDU	119B	Minmin Niu;Yunyun Lu	2018.07.24
OR529520	Diaspididae	Aspidiotinae	Aspidiotus	Aspidiotus nerii	Cycadaceae	Cycas	Cycas revoluta	SICHUAN	CHENGDU	123A	Minmin Niu;Yunyun Lu	2018.07.28
OR529521	Diaspididae	Aspidiotinae	Aspidiotus	Aspidiotus nerii	Cycadaceae	Cycas	Cycas revoluta	SICHUAN	CHENGDU	123B	Minmin Niu;Yunyun Lu	2018.07.28
OR529514	Diaspididae	Aspidiotinae	Aspidiotus	Aspidiotus nerii	Cycadaceae	Cycas	Cycas revoluta	SICHUAN	CHENGDU	116A	Minmin Niu;Yunyun Lu	2018.07.24
OR529515	Diaspididae	Aspidiotinae	Aspidiotus	Aspidiotus nerii	Cycadaceae	Cycas	Cycas revoluta	SICHUAN	CHENGDU	116B	Minmin Niu;Yunyun Lu	2018.07.24
OR529583	Diaspididae	Aspidiotinae	Chrysomphalus	Chrysomphalus aonidum	Loganiaceae	Fagraea	Fagraea ceilanica	GUANGXI	CHONGZUO	4A	Yubo Liu;Xuanxing DU;Yunyun Lu	2021.07.27
OR529584	Diaspididae	Aspidiotinae	Chrysomphalus	Chrysomphalus aonidum	Loganiaceae	Fagraea	Fagraea ceilanica	GUANGXI	CHONGZUO	4B	Yubo Liu;Xuanxing DU;Yunyun Lu	2021.07.27
OR529565	Diaspididae	Aspidiotinae	Chrysomphalus	Chrysomphalus aonidum	Loganiaceae	Fagraea	Fagraea ceilanica	GUANGXI	CHONGZUO	26A	Yubo Liu;Xuanxing DU;Yunyun Lu	2021.07.27
OR529566	Diaspididae	Aspidiotinae	Chrysomphalus	Chrysomphalus aonidum	Loganiaceae	Fagraea	Fagraea ceilanica	GUANGXI	CHONGZUO	26B	Yubo Liu;Xuanxing DU;Yunyun Lu	2021.07.27
OR529567	Diaspididae	Aspidiotinae	Chrysomphalus	Chrysomphalus aonidum	Loganiaceae	Fagraea	Fagraea ceilanica	GUANGXI	CHONGZUO	26C	Yubo Liu;Xuanxing DU;Yunyun Lu	2021.07.27
OR529592	Diaspididae	Aspidiotinae	Chrysomphalus	Chrysomphalus aonidum	Arecaceae	Cocos	Cocos nucifera	HAINAN	SANYA	83A	Bo Cai;Rui Meng	2022.05.11
OR529593	Diaspididae	Aspidiotinae	Chrysomphalus	Chrysomphalus aonidum	Arecaceae	Cocos	Cocos nucifera	HAINAN	SANYA	83B	Bo Cai;Rui Meng	2022.05.11
OR529538	Diaspididae	Aspidiotinae	Chrysomphalus	Chrysomphalus aonidum	Arecaceae	Areca	Areca catechu	HAINAN	WANNING	157A	Shunqun Deng;Yunyun Lu	2022.07.21
OR529539	Diaspididae	Aspidiotinae	Chrysomphalus	Chrysomphalus aonidum	Arecaceae	Areca	Areca catechu	HAINAN	WANNING	157B	Shunqun Deng;Yunyun Lu	2022.07.21
OR529543	Diaspididae	Aspidiotinae	Chrysomphalus	Chrysomphalus aonidum	Arecaceae	Areca	Areca catechu	HAINAN	WANNING	183B	Shunqun Deng;Yunyun Lu	2022.07.22
OR529546	Diaspididae	Aspidiotinae	Chrysomphalus	Chrysomphalus aonidum	Arecaceae	Trachycarpus	Trachycarpus fortunei	HAINAN	HAIKOU	189A	Shunqun Deng;Yunyun Lu	2022.07.04
OR529547	Diaspididae	Aspidiotinae	Chrysomphalus	Chrysomphalus aonidum	Arecaceae	Trachycarpus	Trachycarpus fortunei	HAINAN	HAIKOU	189B	Shunqun Deng;Yunyun Lu	2022.07.04
OR523696	Diaspididae	Aspidiotinae	Chrysomphalus	Chrysomphalus bifasciculatus	Moraceae	Ficus	Ficus microcarpa	GUANGXI	GUILIN	15A	Yubo Liu;Yunyun Lu	2021.07.14
OR523697	Diaspididae	Aspidiotinae	Chrysomphalus	Chrysomphalus bifasciculatus	Moraceae	Ficus	Ficus microcarpa	GUANGXI	GUILIN	15B	Yubo Liu;Yunyun Lu	2021.07.14
OR523698	Diaspididae	Aspidiotinae	Chrysomphalus	Chrysomphalus bifasciculatus	Moraceae	Ficus	Ficus microcarpa	GUANGXI	GUILIN	18A	Yubo Liu;Yunyun Lu	2021.07.14
OR523699	Diaspididae	Aspidiotinae	Chrysomphalus	Chrysomphalus bifasciculatus	Moraceae	Ficus	Ficus microcarpa	GUANGXI	GUILIN	18B	Yubo Liu;Yunyun Lu	2021.07.14
OR529541	Diaspididae	Aspidiotinae	Chrysomphalus	Chrysomphalus bifasciculatus	Musaceae	Musa	Musa nana	HAINAN	LINSHUI	167A	Shunqun Deng;Yunyun Lu	2022.07.20
OR529542	Diaspididae	Aspidiotinae	Chrysomphalus	Chrysomphalus bifasciculatus	Musaceae	Musa	Musa nana	HAINAN	LINSHUI	167B	Shunqun Deng;Yunyun Lu	2022.07.20
OR529550	Diaspididae	Aspidiotinae	Chrysomphalus	Chrysomphalus bifasciculatus	Cycadaceae	Cycas	Cycas revoluta	FUJIAN	FUZHOU	208B	Linjia Xue;Xuanxing DU	2022.07.04
OR523694	Diaspididae	Aspidiotinae	Chrysomphalus	Chrysomphalus bifasciculatus	Cycadaceae	Cycas	Cycas revoluta	SICHUAN	CHENGDU	125A	Minmin Niu;Yunyun Lu	2018.07.28
OR523695	Diaspididae	Aspidiotinae	Chrysomphalus	Chrysomphalus bifasciculatus	Cycadaceae	Cycas	Cycas revoluta	SICHUAN	CHENGDU	125B	Minmin Niu;Yunyun Lu	2018.07.28
OR527258	Diaspididae	Aspidiotinae	Chrysomphalus	Chrysomphalus bifasciculatus	Bombacaceae	Pachira	Pachira glabra	HAINAN	HAIKOU	205B	Shunqun Deng;Yunyun Lu	2022.07.07
OR527299	Diaspididae	Aspidiotinae	Chrysomphalus	Chrysomphalus bifasciculatus	Cycadaceae	Cycas	Cycas revoluta	YUNNAN	JINHONG	277A	Yubo Liu;Dajun Liu	2022.06.30
OR527292	Diaspididae	Aspidiotinae	Chrysomphalus	Chrysomphalus dictyospermi	Cycadaceae	Cycas	Cycas revoluta	CHONGQIN	CHONGQIN	112A	Minmin Niu;Yunyun Lu	2018.07.12
OR527293	Diaspididae	Aspidiotinae	Chrysomphalus	Chrysomphalus dictyospermi	Cycadaceae	Cycas	Cycas revoluta	CHONGQIN	CHONGQIN	112B	Minmin Niu;Yunyun Lu	2018.07.12
OR527294	Diaspididae	Aspidiotinae	Chrysomphalus	Chrysomphalus dictyospermi	Cycadaceae	Cycas	Cycas revoluta	CHONGQIN	CHONGQIN	113A	Minmin Niu;Yunyun Lu	2018.07.12
OR527295	Diaspididae	Aspidiotinae	Chrysomphalus	Chrysomphalus dictyospermi	Cycadaceae	Cycas	Cycas revoluta	CHONGQIN	CHONGQIN	113B	Minmin Niu;Yunyun Lu	2018.07.12
OR527296	Diaspididae	Aspidiotinae	Chrysomphalus	Chrysomphalus dictyospermi	Cycadaceae	Cycas	Cycas revoluta	SICHUAN	NANCHONG	114A	Minmin Niu;Yunyun Lu	2018.07.19
OR527297	Diaspididae	Aspidiotinae	Chrysomphalus	Chrysomphalus dictyospermi	Cycadaceae	Cycas	Cycas revoluta	SICHUAN	NANCHONG	114B	Minmin Niu;Yunyun Lu	2018.07.19
OR527289	Diaspididae	Aspidiotinae	Chrysomphalus	Chrysomphalus dictyospermi	Cycadaceae	Cycas	Cycas revoluta	CHONGQIN	CHONGQIN	107A	Minmin Niu;Yunyun Lu	2018.07.12
OR527290	Diaspididae	Aspidiotinae	Chrysomphalus	Chrysomphalus dictyospermi	Cycadaceae	Cycas	Cycas revoluta	CHONGQIN	CHONGQIN	107B	Minmin Niu;Yunyun Lu	2018.07.12
OR527291	Diaspididae	Aspidiotinae	Chrysomphalus	Chrysomphalus dictyospermi	Podocarpaceae	Podocarpus	Podocarpus macrophyllus	CHONGQIN	CHONGQIN	109B	Minmin Niu;Yunyun Lu	2018.07.12
OR527298	Diaspididae	Aspidiotinae	Chrysomphalus	Chrysomphalus dictyospermi	Cycadaceae	Cycas	Cycas revoluta	SICHUAN	CHENGDU	118A	Minmin Niu;Yunyun Lu	2018.07.24
OR497099	Diaspididae	Aspidiotinae	Chrysomphalus	Chrysomphalus dictyospermi				HAINAN	HAIKOU	158A	Shunqun Deng;Yunyun Lu	2022.07.04
OR497100	Diaspididae	Aspidiotinae	Chrysomphalus	Chrysomphalus dictyospermi				HAINAN	HAIKOU	158B	Shunqun Deng;Yunyun Lu	2022.07.04
OR497125	Diaspididae	Aspidiotinae	Chrysomphalus	Chrysomphalus dictyospermi	Cycadaceae	Cycas	Cycas revoluta	HAINAN	HAIKOU	206B	Yubo Liu;Dajun Liu	2022.07.08
OR527262	Diaspididae	Aspidiotinae	Hemiberlesia	Hemiberlesia lataniae	Anacardiaceae	Mangifera	Mangifera indica	GUANGXI	NANNING	28A	Yubo Liu;Xuanxing DU;Yunyun Lu	2021.07.19
OR529529	Diaspididae	Aspidiotinae	Hemiberlesia	Hemiberlesia lataniae				GUIZHOU	ZUNYI	142A	Jiufeng Wei	2017.7.20
OR529530	Diaspididae	Aspidiotinae	Hemiberlesia	Hemiberlesia lataniae				GUIZHOU	ZUNYI	142B	Jiufeng Wei	2017.7.20
OR529536	Diaspididae	Aspidiotinae	Hemiberlesia	Hemiberlesia lataniae	Lauraceae	Cinnamomum	Cinnamomum camphora	YUNNAN	PUER	150A	Yubo Liu;Dajun Liu	2022.07.03
OR529537	Diaspididae	Aspidiotinae	Hemiberlesia	Hemiberlesia lataniae	Lauraceae	Cinnamomum	Cinnamomum camphora	YUNNAN	PUER	150B	Yubo Liu;Dajun Liu	2022.07.03
OR529551	Diaspididae	Aspidiotinae	Hemiberlesia	Hemiberlesia lataniae	Lauraceae	Cinnamomum	Cinnamomum camphora	YUNNAN	PUER	209A	Yubo Liu;Dajun Liu	2022.07.03
OR497130	Diaspididae	Aspidiotinae	Hemiberlesia	Hemiberlesia lataniae	Arecaceae	Phoenix	Phoenix roebelenii	YUNNAN	JINHONG	217A	Yubo Liu;Dajun Liu	2022.06.29
OR497132	Diaspididae	Aspidiotinae	Hemiberlesia	Hemiberlesia lataniae	Lauraceae	Cinnamomum	Cinnamomum camphora	HAINAN	QIONGZHONG	259B	Shunqun Deng;Yunyun Lu	2022.07.09
OR523700	Diaspididae	Aspidiotinae	Hemiberlesia	Hemiberlesia nr.cyanophylli	Arecaceae	Phoenix	Phoenix dactylifera	YUNNAN	KUNMING	219B	Yubo Liu;Dajun Liu	2022.06.25
OR529555	Diaspididae	Aspidiotinae	Hemiberlesia	Hemiberlesia rapax	Anacardiaceae	Mangifera	Mangifera indica	YUNNAN	PUER	213A	Yubo Liu;Dajun Liu	2022.07.05
OR529558	Diaspididae	Aspidiotinae	Hemiberlesia	Hemiberlesia rapax	Lauraceae	Cinnamomum	Cinnamomum japonicum	YUNNAN	KUNMING	224A	Yubo Liu;Dajun Liu	2022.06.22
OR529559	Diaspididae	Aspidiotinae	Hemiberlesia	Hemiberlesia rapax	Lauraceae	Cinnamomum	Cinnamomum japonicum	YUNNAN	KUNMING	224B	Yubo Liu;Dajun Liu	2022.06.22
OR529568	Diaspididae	Aspidiotinae	Hemiberlesia	Hemiberlesia rapax	Oleaceae	Osmanthus	Osmanthus sp.	YUNNAN	KUNMING	272A	Yubo Liu;Dajun Liu	2022.06.23
OR529569	Diaspididae	Aspidiotinae	Hemiberlesia	Hemiberlesia rapax	Oleaceae	Osmanthus	Osmanthus sp.	YUNNAN	KUNMING	272B	Yubo Liu;Dajun Liu	2022.06.23
OR497149	Diaspididae	Aspidiotinae	Octaspidiotus	Octaspidiotus stauntoniae	Oleaceae	Osmanthus	Osmanthus sp.	GUANGXI	FANGCHENGGANG	69A	Yubo Liu;Xuanxing DU;Yunyun Lu	2021.07.29
OR497139	Diaspididae	Aspidiotinae	Octaspidiotus	Octaspidiotus stauntoniae	Anacardiaceae	Mangifera	Mangifera indica	GUANGXI	NANNING	29C	Yubo Liu;Xuanxing DU;Yunyun Lu	2021.07.19
OR497115	Diaspididae	Aspidiotinae	Octaspidiotus	Octaspidiotus stauntoniae	Oleaceae	Osmanthus	Osmanthus sp.	GUANGXI	GUILIN	17A	Yubo Liu;Yunyun Lu	2021.07.14
OR497133	Diaspididae	Aspidiotinae	Octaspidiotus	Octaspidiotus stauntoniae	Aquifoliaceae	Ilex	Ilex cornuta	GUANGXI	GUILIN	25B	Yubo Liu;Xuanxing DU;Yunyun Lu	2021.07.12
OR497141	Diaspididae	Aspidiotinae	Octaspidiotus	Octaspidiotus stauntoniae	Oleaceae	Osmanthus	Osmanthus sp.	GUANGXI	GUILIN	40A	Yubo Liu;Yunyun Lu	2021.07.14
OR497106	Diaspididae	Aspidiotinae	Octaspidiotus	Octaspidiotus stauntoniae	Moraceae	Ficus	Ficus religiosa	HAINAN	HAIKOU	168A	Shunqun Deng;Yunyun Lu	2022.07.04
OR497107	Diaspididae	Aspidiotinae	Octaspidiotus	Octaspidiotus stauntoniae	Moraceae	Ficus	Ficus religiosa	HAINAN	HAIKOU	168B	Shunqun Deng;Yunyun Lu	2022.07.04
OR497135	Diaspididae	Aspidiotinae	Octaspidiotus	Octaspidiotus stauntoniae	Bignoniaceae	Radermachera	Radermachera sinica	FUJIAN	SANMING	275A	Linjia Xue;Xuanxing DU	2022.07.14
OR527240	Diaspididae	Aspidiotinae	Pseudaonidia	Pseudaonidia trilobitiformis	Tiliaceae	Microcos	Microcos paniculata	HAINAN	SANYA	84A	Bo Cai;Rui Meng	2022.05.12
OR529300	Diaspididae	Aspidiotinae	Pseudaonidia	Pseudaonidia trilobitiformis	Moraceae	Ficus	Ficus pumila	GUANGXI	NANNING	24A	Yubo Liu;Xuanxing DU;Yunyun Lu	2021.07.19
OR529301	Diaspididae	Aspidiotinae	Pseudaonidia	Pseudaonidia trilobitiformis	Aquifoliaceae	Ilex	Ilex cornuta	GUANGXI	GUILIN	25A	Yubo Liu;Xuanxing DU;Yunyun Lu	2021.07.12
OR529302	Diaspididae	Aspidiotinae	Pseudaonidia	Pseudaonidia trilobitiformis	Apocynaceae	Nerium	Nerium oleander	GUANGXI	BEIHAI	56A	Yubo Liu;Xuanxing DU;Yunyun Lu	2021.08.03
OR529303	Diaspididae	Aspidiotinae	Pseudaonidia	Pseudaonidia trilobitiformis	Apocynaceae	Nerium	Nerium oleander	GUANGXI	BEIHAI	56B	Yubo Liu;Xuanxing DU;Yunyun Lu	2021.08.03
OR527241	Diaspididae	Aspidiotinae	Pseudaonidia	Pseudaonidia trilobitiformis	Moraceae	Ficus	Ficus tinctoria	HAINAN	BAOTING	185A	Shunqun Deng;Yunyun Lu	2022.07.19
OR527242	Diaspididae	Aspidiotinae	Pseudaonidia	Pseudaonidia trilobitiformis	Moraceae	Ficus	Ficus tinctoria	HAINAN	BAOTING	185B	Shunqun Deng;Yunyun Lu	2022.07.19
OR544514	Diaspididae	Aspidiotinae	Pseudaonidia	Pseudaonidia duplex	Poaceae	Miscanthus	Miscanthus	GUANGXI	GUILIN	39A	Xuanxing DU	2021.07.15
OR529594	Diaspididae	Aspidiotinae	Selenomphalus	Selenomphalus euryae	Moraceae	Ficus	Ficus microcarpa	GUANGXI	BEIHAI	88A	Yubo Liu;Xuanxing DU;Yunyun Lu	2021.08.03
OR529595	Diaspididae	Aspidiotinae	Selenomphalus	Selenomphalus euryae	Moraceae	Ficus	Ficus microcarpa	GUANGXI	BEIHAI	88B	Yubo Liu;Xuanxing DU;Yunyun Lu	2021.08.03
OR529533	Diaspididae	Aspidiotinae	Oceanaspidiotus	Oceanaspidiotus spinosus	Cycadaceae	Cycas	Cycas revoluta	SICHUAN	GUANGYUAN	147A	Minmin Niu;Yunyun Lu	2020.07.22
OR529534	Diaspididae	Aspidiotinae	Oceanaspidiotus	Oceanaspidiotus spinosus	Cycadaceae	Cycas	Cycas revoluta	SICHUAN	GUANGYUAN	147B	Minmin Niu;Yunyun Lu	2020.07.22
OR529298	Diaspididae	Aspidiotinae	Lindingaspis	Lindingaspis rossi	Moraceae	Ficus	Ficus microcarpa	HAINAN	LINSHUI	188A	Shunqun Deng;Yunyun Lu	2022.07.19
OR518298	Diaspididae	Aspidiotinae	Lopholeucaspis	Lopholeucaspis japonica	Lauraceae	Cinnamomum	Cinnamomum camphora	GUIZHOU	ZUNYI	104A	Dajun Liu;Shunqun Deng	2021.07.16
OR518299	Diaspididae	Aspidiotinae	Lopholeucaspis	Lopholeucaspis japonica	Lauraceae	Cinnamomum	Cinnamomum camphora	GUIZHOU	ZUNYI	106B	Dajun Liu;Shunqun Deng	2021.07.16
OR523702	Diaspididae	Aspidiotinae	Clavaspis	Clavaspis herculeana				YUNAN	JINHONG	279B	Yubo Liu;Dajun Liu	2022.06.30
OR529564	Diaspididae	Diaspidinae	Duplachionaspis	Duplachionaspis divergens	Poaceae	Cortaderia	Cortaderia selloana	ZHEJIANG	QUZHOU	262A	Linjia Xue;Xuanxing DU	2022.07.18
OR497136	Diaspididae	Diaspidinae	Duplachionaspis	Duplachionaspis fujianensis	Poaceae	Arundo	Arundo donax	YUNNAN	MANGSHI	285B	Yubo Liu;Dajun Liu	2022.07.14
OR497137	Diaspididae	Diaspidinae	Duplachionaspis	Duplachionaspis fujianensis	Poaceae	Arundo	Arundo donax	YUNNAN	DEHONG	287A	Yubo Liu;Dajun Liu	2022.07.17
OR497138	Diaspididae	Diaspidinae	Duplachionaspis	Duplachionaspis fujianensis	Poaceae	Arundo	Arundo donax	YUNNAN	DEHONG	287B	Yubo Liu;Dajun Liu	2022.07.17
OR520377	Diaspididae	Diaspidinae	Diaspis	Diaspis echinocacti	Cactaceae	Opuntia	Opuntia dillenii	YUNNAN	KUNMING	269A	Yubo Liu;Dajun Liu	2022.07.11
OR520378	Diaspididae	Diaspidinae	Diaspis	Diaspis echinocacti	Cactaceae	Opuntia	Opuntia dillenii	YUNNAN	KUNMING	269B	Yubo Liu;Dajun Liu	2022.07.11
OR497081	Diaspididae	Diaspidinae	Acanthomytilus	Acanthomytilus sp.	Aquifoliaceae	Ilex	Ilex chinensis	GUIZHOU	ZUNYI	105A	Dajun Liu;Shunqun Deng	2021.07.16
OR497082	Diaspididae	Diaspidinae	Acanthomytilus	Acanthomytilus sp.	Aquifoliaceae	Ilex	Ilex chinensis	GUIZHOU	ZUNYI	105B	Dajun Liu;Shunqun Deng	2021.07.16
OR497155	Diaspididae	Diaspidinae	Unachionaspis	Unachionaspis tenuis	Poaceae	Bambusoideae	Bambusoideae	GUIZHOU	GUIYANG	98A	Dajun Liu;Shunqun Deng	2021.07.19
OR497156	Diaspididae	Diaspidinae	Unachionaspis	Unachionaspis tenuis	Poaceae	Bambusoideae	Bambusoideae	GUIZHOU	GUIYANG	98B	Dajun Liu;Shunqun Deng	2021.07.19
OR497117	Diaspididae	Diaspidinae	Pinnaspis	Pinnaspis theae	Moraceae	Ficus	Ficus tinctoria	HAINAN	BAOTING	186A	Shunqun Deng;Yunyun Lu	2022.07.19
OR529587	Diaspididae	Diaspidinae	Pinnaspis	Pinnaspis theae	Rutaceae	Murraya	Murraya paniculata	GUANGXI	GUILIN	65B	Yubo Liu;Xuanxing DU;Yunyun Lu	2021.07.16
OR498903	Diaspididae	Diaspidinae	Pinnaspis	Pinnaspis theae	Rubiaceae	Gardenia	Gardenia jasminoides	FUJIAN	FUZHOU	163B	Linjia Xue;Xuanxing DU	2022.07.04
OR496994	Diaspididae	Diaspidinae	Pinnaspis	Pinnaspis theae	Malvaceae	Hibiscus	Hibiscus rosa-sinensis	HAINAN	HAIKOU	171B	Shunqun Deng;Yunyun Lu	2022.07.07
OR497134	Diaspididae	Diaspidinae	Pinnaspis	Pinnaspis theae	Arecaceae	Phoenix	Phoenix roebelenii	YUNNAN	MANGSHI	271B	Yubo Liu;Dajun Liu	2022.07.14
OR529590	Diaspididae	Diaspidinae	Parlatoria	Parlatoria pergandii	Loganiaceae	Fagraea	Fagraea ceilanica	GUANGXI	NANNING	7B	Yubo Liu;Xuanxing DU;Yunyun Lu	2021.07.18
OR529591	Diaspididae	Diaspidinae	Parlatoria	Parlatoria pergandii	Loganiaceae	Fagraea	Fagraea ceilanica	GUANGXI	NANNING	7C	Yubo Liu;Xuanxing DU;Yunyun Lu	2021.07.18
OR529535	Diaspididae	Diaspidinae	Parlatoria	Parlatoria pergandii	Loganiaceae	Fagraea	Fagraea ceilanica	GUANGXI	GUILIN	14A	Yubo Liu;Yunyun Lu	2021.07.14
OR529588	Diaspididae	Diaspidinae	Parlatoria	Parlatoria pergandii	Loganiaceae	Fagraea	Fagraea ceilanica	GUANGXI	CHONGZUO	73C	Yubo Liu;Xuanxing DU;Yunyun Lu	2021.07.25
OR529589	Diaspididae	Diaspidinae	Parlatoria	Parlatoria pergandii	Loganiaceae	Fagraea	Fagraea ceilanica	GUANGXI	CHONGZUO	73D	Yubo Liu;Xuanxing DU;Yunyun Lu	2021.07.25
OR529575	Diaspididae	Diaspidinae	Parlatoria	Parlatoria pergandii	Loganiaceae	Fagraea	Fagraea ceilanica	GUANGXI	GUILIN	34A	Yubo Liu;Xuanxing DU;Yunyun Lu	2021.07.14
OR529576	Diaspididae	Diaspidinae	Parlatoria	Parlatoria pergandii	Loganiaceae	Fagraea	Fagraea ceilanica	GUANGXI	GUILIN	34B	Yubo Liu;Xuanxing DU;Yunyun Lu	2021.07.14
OR529596	Diaspididae	Diaspidinae	Parlatoria	Parlatoria pergandii	Oleaceae	Osmanthus	Osmanthus sp.	GUANGXI	GUILIN	93B	Yubo Liu;Xuanxing DU;Yunyun Lu	2021.07.16
OR529548	Diaspididae	Diaspidinae	Parlatoria	Parlatoria pergandii	Loganiaceae	Fagraea	Fagraea ceilanica	FUJIAN	FUZHOU	192A	Linjia Xue;Xuanxing DU	2022.07.03
OR529549	Diaspididae	Diaspidinae	Parlatoria	Parlatoria pergandii	Loganiaceae	Fagraea	Fagraea ceilanica	FUJIAN	FUZHOU	192B	Linjia Xue;Xuanxing DU	2022.07.03
OR529554	Diaspididae	Diaspidinae	Parlatoria	Parlatoria pergandii	Loganiaceae	Fagraea	Fagraea ceilanica	YUNNAN	PUER	212B	Yubo Liu;Dajun Liu	2022.07.04
OR497142	Diaspididae	Diaspidinae	Parlatoria	Parlatoria yunnanensis	Salicaceae	Populus	Populus davidiana	YUNNAN	KUNMING	51A	Dajun Liu;Shunqun Deng	2021.07.23
OR497143	Diaspididae	Diaspidinae	Parlatoria	Parlatoria yunnanensis	Salicaceae	Populus	Populus davidiana	YUNNAN	KUNMING	51B	Dajun Liu;Shunqun Deng	2021.07.23
OR529511	Diaspididae	Diaspidinae	Parlatoria	Parlatoria theae	Liliaceae	Ophiopogon	Ophiopogon bodinieri	CHONGQIN	CHONGQIN	110A	Minmin Niu;Yunyun Lu	2018.07.12
OR529512	Diaspididae	Diaspidinae	Parlatoria	Parlatoria theae	Liliaceae	Ophiopogon	Ophiopogon bodinieri	CHONGQIN	CHONGQIN	110B	Minmin Niu;Yunyun Lu	2018.07.12
OR497114	Diaspididae	Diaspidinae	Parlatoria	Parlatoria camelliae	Lauraceae	Cinnamomum	Cinnamomum cassia	HAINAN	HAIKOU	177A	Shunqun Deng;Yunyun Lu	2022.07.05
OR528820	Diaspididae	Diaspidinae	Parlatoria	Parlatoria camelliae	Lauraceae	Cinnamomum	Cinnamomum cassia	HAINAN	HAIKOU	177B	Shunqun Deng;Yunyun Lu	2022.07.05
OR497116	Diaspididae	Diaspidinae	Parlatoria	Parlatoria camelliae	Arecaceae	Phoenix	Phoenix dactylifera	HAINAN	LINSHUI	181A	Shunqun Deng;Yunyun Lu	2022.07.20
OR497140	Diaspididae	Diaspidinae	Parlatoria	Parlatoria proteus	Cycadaceae	Cycas	Cycas revoluta	GUANGXI	FANGCHENGGANG	31A	Yubo Liu;Xuanxing DU;Yunyun Lu	2021.07.29
OR497153	Diaspididae	Diaspidinae	Parlatoria	Parlatoria proteus	Myrtaceae	Syzygium	Syzygium samarangense	GUANGXI	BEIHAI	76A	Yubo Liu;Xuanxing DU;Yunyun Lu	2021.08.03
OR497154	Diaspididae	Diaspidinae	Parlatoria	Parlatoria proteus	Araliaceae	Schefflera	Heptapleurum heptaphyllum	GUANGXI	BEIHAI	89A	Yubo Liu;Xuanxing DU;Yunyun Lu	2021.08.03
OR497101	Diaspididae	Diaspidinae	Parlatoria	Parlatoria proteus	Moraceae	Ficus	Ficus altissima	HAINAN	BAOTING	159A	Shunqun Deng;Yunyun Lu	2022.07.06
OR497102	Diaspididae	Diaspidinae	Parlatoria	Parlatoria proteus	Moraceae	Ficus	Ficus altissima	HAINAN	BAOTING	159B	Shunqun Deng;Yunyun Lu	2022.07.06
OR497119	Diaspididae	Diaspidinae	Parlatoria	Parlatoria proteus	Asparagaceae	Dracaena Vand	Dracaena draco	HAINAN	BAOTING	194B	Shunqun Deng;Yunyun Lu	2022.07.19
OR497120	Diaspididae	Diaspidinae	Parlatoria	Parlatoria proteus	Pandanaceae	Pandanus	Pandanus utilis	HAINAN	LINSHUI	198A	Shunqun Deng;Yunyun Lu	2022.07.22
OR493522	Diaspididae	Diaspidinae	Fiorinia	Fiorinia phantasma	Arecaceae	Phoenix	Phoenix dactylifera	HAINAN	HAIKOU	130A	Bo Cai	2021.3.20
OR493523	Diaspididae	Diaspidinae	Fiorinia	Fiorinia phantasma	Arecaceae	Dypsis	Dypsis lutescens	HAINAN	WANNING	176A	Shunqun Deng;Yunyun Lu	2022.07.21
OR493524	Diaspididae	Diaspidinae	Fiorinia	Fiorinia phantasma	Arecaceae	Dypsis	Dypsis lutescens	HAINAN	WANNING	176B	Shunqun Deng;Yunyun Lu	2022.07.21
OR493525	Diaspididae	Diaspidinae	Fiorinia	Fiorinia phantasma	Moraceae	Ficus	Ficus tinctoria	HAINAN	BAOTING	187A	Shunqun Deng;Yunyun Lu	2022.07.19
OR493526	Diaspididae	Diaspidinae	Fiorinia	Fiorinia phantasma	Pandanaceae	Pandanus	Pandanus utilis	HAINAN	LINSHUI	198B	Shunqun Deng;Yunyun Lu	2022.07.22
OR493527	Diaspididae	Diaspidinae	Fiorinia	Fiorinia phantasma	Arecaceae	Dypsis	Dypsis lutescens	HAINAN	BAOTING	202A	Shunqun Deng;Yunyun Lu	2022.07.16
OR497110	Diaspididae	Diaspidinae	Fiorinia	Fiorinia sp.	Pandanaceae	Pandanus	Pandanus tectorius	HAINAN	YUNLONG	174A	Shunqun Deng;Yunyun Lu	2022.07.06
OR497111	Diaspididae	Diaspidinae	Fiorinia	Fiorinia sp.	Pandanaceae	Pandanus	Pandanus tectorius	HAINAN	YUNLONG	174B	Shunqun Deng;Yunyun Lu	2022.07.06
OR497112	Diaspididae	Diaspidinae	Fiorinia	Fiorinia sp.	Pandanaceae	Pandanus	Pandanus tectorius	HAINAN	YUNLONG	174C	Shunqun Deng;Yunyun Lu	2022.07.06
OR529516	Diaspididae	Diaspidinae	Pseudaulacaspis	Pseudaulacaspis cockerelli	Berberidaceae	Nandina	Nandina domestica	SICHUAN	CHENGDU	117B	Minmin Niu;Yunyun Lu	2018.07.20
OR527243	Diaspididae	Diaspidinae	Pseudaulacaspis	Pseudaulacaspis cockerelli	Cycadaceae	Cycas	Cycas revoluta	SICHUAN	CHENGDU	120A	Minmin Niu;Yunyun Lu	2018.07.24
OR529519	Diaspididae	Diaspidinae	Pseudaulacaspis	Pseudaulacaspis cockerelli	Cycadaceae	Cycas	Cycas revoluta	SICHUAN	CHENGDU	121A	Minmin Niu;Yunyun Lu	2018.07.25
OR527244	Diaspididae	Diaspidinae	Pseudaulacaspis	Pseudaulacaspis cockerelli	Cycadaceae	Cycas	Cycas revoluta	SICHUAN	CHENGDU	121B	Minmin Niu;Yunyun Lu	2018.07.25
OR529522	Diaspididae	Diaspidinae	Pseudaulacaspis	Pseudaulacaspis cockerelli	Berberidaceae	Nandina	Nandina domestica	SICHUAN	CHENGDU	126A	Minmin Niu;Yunyun Lu	2018.07.28
OR529526	Diaspididae	Diaspidinae	Pseudaulacaspis	Pseudaulacaspis cockerelli				GUIZHOU	ZUNYI	139A	Jiufeng Wei	2017.7.20
OR529527	Diaspididae	Diaspidinae	Pseudaulacaspis	Pseudaulacaspis cockerelli				GUIZHOU	ZUNYI	139B	Jiufeng Wei	2017.7.20
OR527245	Diaspididae	Diaspidinae	Pseudaulacaspis	Pseudaulacaspis cockerelli				GUIZHOU	ZUNYI	141A	Jiufeng Wei	2017.7.20
OR497096	Diaspididae	Diaspidinae	Pseudaulacaspis	Pseudaulacaspis cockerelli	Euphorbiaceae	Vernicia	Vernicia fordii	HAINAN	YUNLONG	154A	Shunqun Deng;Yunyun Lu	2022.07.06
OR529523	Diaspididae	Diaspidinae	Pseudaulacaspis	Pseudaulacaspis cockerelli				GUIZHOU	ZUNYI	134A	Jiufeng Wei	2017.7.20
OR529524	Diaspididae	Diaspidinae	Pseudaulacaspis	Pseudaulacaspis cockerelli				GUIZHOU	ZUNYI	134B	Jiufeng Wei	2017.7.20
OR529525	Diaspididae	Diaspidinae	Pseudaulacaspis	Pseudaulacaspis cockerelli				GUIZHOU	ZUNYI	135A	Jiufeng Wei	2017.7.20
OR497105	Diaspididae	Diaspidinae	Pseudaulacaspis	Pseudaulacaspis cockerelli	Arecaceae	Dypsis	Dypsis lutescens	HAINAN	WANNING	161A	Shunqun Deng;Yunyun Lu	2022.07.20
OR497113	Diaspididae	Diaspidinae	Pseudaulacaspis	Pseudaulacaspis cockerelli	Arecaceae	Dypsis	Dypsis lutescens	HAINAN	WANNING	175B	Shunqun Deng;Yunyun Lu	2022.07.21
OR497118	Diaspididae	Diaspidinae	Pseudaulacaspis	Pseudaulacaspis cockerelli	Arecaceae	Areca	Areca catechu	HAINAN	HAIKOU	191B	Shunqun Deng;Yunyun Lu	2022.07.05
OR529585	Diaspididae	Diaspidinae	Pseudaulacaspis	Pseudaulacaspis cockerelli	Oleaceae	Osmanthus	Osmanthus sp.	YUNNAN	KUNMING	52A	Dajun Liu;Shunqun Deng	2021.07.23
OR529586	Diaspididae	Diaspidinae	Pseudaulacaspis	Pseudaulacaspis cockerelli	Oleaceae	Osmanthus	Osmanthus sp.	YUNNAN	KUNMING	52B	Dajun Liu;Shunqun Deng	2021.07.23
OR529556	Diaspididae	Diaspidinae	Pseudaulacaspis	Pseudaulacaspis cockerelli	Ericaceae	Rhododendron	Rhododendron simsii	YUNNAN	YUXI	214A	Yubo Liu;Dajun Liu	2022.07.07
OR529557	Diaspididae	Diaspidinae	Pseudaulacaspis	Pseudaulacaspis cockerelli	Ericaceae	Rhododendron	Rhododendron simsii	YUNNAN	YUXI	214B	Yubo Liu;Dajun Liu	2022.07.07
OR529560	Diaspididae	Diaspidinae	Pseudaulacaspis	Pseudaulacaspis celtis	Oleaceae	Osmanthus	Osmanthus sp.	YUNNAN	KUNMING	234C	Yubo Liu;Dajun Liu	2022.06.20
OR529531	Diaspididae	Diaspidinae	Pseudaulacaspis	Pseudaulacaspis celtis				GUIZHOU	ZUNYI	146A	Jiufeng Wei	2017.7.20
OR529532	Diaspididae	Diaspidinae	Pseudaulacaspis	Pseudaulacaspis celtis				GUIZHOU	ZUNYI	146B	Jiufeng Wei	2017.7.20
OR529561	Diaspididae	Diaspidinae	Pseudaulacaspis	Pseudaulacaspis celtis	Oleaceae	Osmanthus	Osmanthus sp.	YUNNAN	KUNMING	254A	Yubo Liu;Dajun Liu	2022.07.11
OR529562	Diaspididae	Diaspidinae	Pseudaulacaspis	Pseudaulacaspis celtis	Oleaceae	Osmanthus	Osmanthus sp.	YUNNAN	KUNMING	254B	Yubo Liu;Dajun Liu	2022.07.11
OR529563	Diaspididae	Diaspidinae	Pseudaulacaspis	Pseudaulacaspis celtis	Oleaceae	Osmanthus	Osmanthus sp.	YUNNAN	KUNMING	257A	Yubo Liu;Dajun Liu	2022.07.11
OR497097	Diaspididae	Diaspidinae	Pseudaulacaspis	Pseudaulacaspis pentagona	Garryaceae	Aucuba	Aucuba japonica	FUJIAN	FUZHOU	155A	Linjia Xue;Xuanxing DU	2022.07.04
OR497098	Diaspididae	Diaspidinae	Pseudaulacaspis	Pseudaulacaspis pentagona	Garryaceae	Aucuba	Aucuba japonica	FUJIAN	FUZHOU	155B	Linjia Xue;Xuanxing DU	2022.07.04
OR497123	Diaspididae	Diaspidinae	Pseudaulacaspis	Pseudaulacaspis pentagona	Garryaceae	Aucuba	Aucuba japonica	FUJIAN	FUZHOU	203A	Linjia Xue;Xuanxing DU	2022.07.04
OR497124	Diaspididae	Diaspidinae	Pseudaulacaspis	Pseudaulacaspis pentagona	Garryaceae	Aucuba	Aucuba japonica	FUJIAN	FUZHOU	203B	Linjia Xue;Xuanxing DU	2022.07.04
OR497126	Diaspididae	Diaspidinae	Pseudaulacaspis	Pseudaulacaspis pentagona	Malvaceae	Hibiscus	Hibiscus mutabilis	FUJIAN	FUZHOU	207A	Linjia Xue;Xuanxing DU	2022.07.02
OR497127	Diaspididae	Diaspidinae	Pseudaulacaspis	Pseudaulacaspis pentagona	Malvaceae	Hibiscus	Hibiscus mutabilis	FUJIAN	FUZHOU	207B	Linjia Xue;Xuanxing DU	2022.07.02
OR529296	Diaspididae	Diaspidinae	Pseudaulacaspis	Pseudaulacaspis pentagona	Cycadaceae	Cycas	Cycas revoluta	SICHUAN	CHENGDU	122A	Minmin Niu;Yunyun Lu	2018.07.25
OR529297	Diaspididae	Diaspidinae	Pseudaulacaspis	Pseudaulacaspis pentagona	Cycadaceae	Cycas	Cycas revoluta	SICHUAN	CHENGDU	122B	Minmin Niu;Yunyun Lu	2018.07.25
OR497128	Diaspididae	Diaspidinae	Pseudaulacaspis	Pseudaulacaspis pentagona	Rubiaceae	Ixora	Ixora chinensis	YUNNAN	JINHONG	210B	Yubo Liu;Dajun Liu	2022.06.27
OR497079	Diaspididae	Diaspidinae	Pseudaulacaspis	Pseudaulacaspis prunicola	Oleaceae	Ligustrum	Ligustrum lucidum	GUIZHOU	ZUNYI	103A	Dajun Liu;Shunqun Deng	2021.07.15
OR497080	Diaspididae	Diaspidinae	Pseudaulacaspis	Pseudaulacaspis prunicola	Oleaceae	Ligustrum	Ligustrum lucidum	GUIZHOU	ZUNYI	103B	Dajun Liu;Shunqun Deng	2021.07.15
OR497129	Diaspididae	Diaspidinae	Pseudaulacaspis	Pseudaulacaspis prunicola	Eucommiaceae	Eucommia	Eucommia ulmoides	YUNNAN	YUXI	215A	Yubo Liu;Dajun Liu	2022.07.08
OR529509	Diaspididae	Diaspidinae	Pseudaulacaspis	Pseudaulacaspis nr.chinensis	Orchidaceae	Dendrobium	Dendrobium nobile	CHONGQIN	CHONGQIN	108A	Minmin Niu;Yunyun Lu	2018.07.12
OR529510	Diaspididae	Diaspidinae	Pseudaulacaspis	Pseudaulacaspis nr.chinensis	Orchidaceae	Dendrobium	Dendrobium nobile	CHONGQIN	CHONGQIN	108B	Minmin Niu;Yunyun Lu	2018.07.12
OR497083	Diaspididae	Diaspidinae	Pseudaulacaspis	Pseudaulacaspis centreesa				GUIZHOU	ZUNYI	127A	Jiufeng Wei	2017.7.20
OR497092	Diaspididae	Diaspidinae	Pseudaulacaspis	Pseudaulacaspis centreesa				GUIZHOU	ZUNYI	138A	Jiufeng Wei	2017.7.20
OR497093	Diaspididae	Diaspidinae	Pseudaulacaspis	Pseudaulacaspis centreesa				GUIZHOU	ZUNYI	138B	Jiufeng Wei	2017.7.20
OR523701	Diaspididae	Diaspidinae	Pseudaulacaspis	Pseudaulacaspis centreesa	Oleaceae	Osmanthus	Osmanthus sp.	YUNNAN	KUNMING	230A	Yubo Liu;Dajun Liu	2022.06.22
OR529552	Diaspididae	Diaspidinae	Lepidosaphes	Lepidosaphes ulmi	Araliaceae	Schefflera	Heptapleurum heptaphyllum	GUANGXI	GUILIN	20A	Yubo Liu;Xuanxing DU;Yunyun Lu	2021.07.16
OR529553	Diaspididae	Diaspidinae	Lepidosaphes	Lepidosaphes ulmi	Araliaceae	Schefflera	Heptapleurum heptaphyllum	GUANGXI	GUILIN	20B	Yubo Liu;Xuanxing DU;Yunyun Lu	2021.07.16
OR529577	Diaspididae	Diaspidinae	Lepidosaphes	Lepidosaphes ulmi	Araliaceae	Schefflera	Heptapleurum heptaphyllum	GUANGXI	GUILIN	37A	Yubo Liu;Xuanxing DU;Yunyun Lu	2021.07.16
OR529578	Diaspididae	Diaspidinae	Lepidosaphes	Lepidosaphes ulmi	Araliaceae	Schefflera	Heptapleurum heptaphyllum	GUANGXI	GUILIN	37B	Yubo Liu;Xuanxing DU;Yunyun Lu	2021.07.16
OR529572	Diaspididae	Diaspidinae	Lepidosaphes	Lepidosaphes ulmi	Araliaceae	Schefflera	Heptapleurum heptaphyllum	GUANGXI	GUILIN	30B	Yubo Liu;Xuanxing DU;Yunyun Lu	2021.07.16
OR529573	Diaspididae	Diaspidinae	Lepidosaphes	Lepidosaphes beckii	Cycadaceae	Cycas	Cycas revoluta	GUANGXI	GUILIN	33A	Yubo Liu;Xuanxing DU;Yunyun Lu	2021.07.13
OR529574	Diaspididae	Diaspidinae	Lepidosaphes	Lepidosaphes beckii	Cycadaceae	Cycas	Cycas revoluta	GUANGXI	GUILIN	33B	Yubo Liu;Xuanxing DU;Yunyun Lu	2021.07.13
OR529579	Diaspididae	Diaspidinae	Lepidosaphes	Lepidosaphes beckii	Bignoniaceae	Radermachera	Radermachera sinica	GUANGXI	GUILIN	42A	Yubo Liu;Yunyun Lu	2021.07.14
OR529580	Diaspididae	Diaspidinae	Lepidosaphes	Lepidosaphes beckii	Bignoniaceae	Radermachera	Radermachera sinica	GUANGXI	GUILIN	42B	Yubo Liu;Yunyun Lu	2021.07.14
OR529581	Diaspididae	Diaspidinae	Lepidosaphes	Lepidosaphes beckii	Cycadaceae	Cycas	Cycas revoluta	GUANGXI	FANGCHENGGANG	43A	Yubo Liu;Xuanxing DU;Yunyun Lu	2021.07.29
OR529582	Diaspididae	Diaspidinae	Lepidosaphes	Lepidosaphes beckii	Cycadaceae	Cycas	Cycas revoluta	GUANGXI	FANGCHENGGANG	43B	Yubo Liu;Xuanxing DU;Yunyun Lu	2021.07.29
OR529597	Diaspididae	Diaspidinae	Lepidosaphes	Lepidosaphes beckii	Cycadaceae	Cycas	Cycas revoluta	GUANGXI	FANGCHENGGANG	96B	Yubo Liu;Xuanxing DU;Yunyun Lu	2021.07.27
OR523693	Diaspididae	Diaspidinae	Lepidosaphes	Lepidosaphes beckii	Myricaceae	Myrica	Morella rubra	GUANGXI	GUILIN	11B	Xuanxing DU	2021.07.15
OR529528	Diaspididae	Diaspidinae	Lepidosaphes	Lepidosaphes beckii	Bignoniaceae	Radermachera	Radermachera sinica	GUANGXI	GUILIN	13B	Yubo Liu;Yunyun Lu	2021.07.14
OR529513	Diaspididae	Diaspidinae	Lepidosaphes	Lepidosaphes beckii	Cycadaceae	Cycas	Cycas revoluta	SICHUAN	NANCHONG	115B	Minmin Niu;Yunyun Lu	2018.07.19
OR527254	Diaspididae	Diaspidinae	Lepidosaphes	Lepidosaphes beckii	Asparagaceae	Dracaena	Dracaena reflexa	HAINAN	BAOTING	196A	Shunqun Deng;Yunyun Lu	2022.07.18
OR527255	Diaspididae	Diaspidinae	Lepidosaphes	Lepidosaphes beckii	Asparagaceae	Dracaena	Dracaena reflexa	HAINAN	BAOTING	196B	Shunqun Deng;Yunyun Lu	2022.07.18
OR497131	Diaspididae	Diaspidinae	Lepidosaphes	Lepidosaphes euryae	Magnoliaceae	Michelia	Michelia figo	YUNNAN	PUER	218B	Yubo Liu;Dajun Liu	2022.07.04
OR497121	Diaspididae	Diaspidinae	Aulacaspis	Aulacaspis yabunikkei	Moraceae	Ficus	Ficus microcarpa	GUANGXI	GUILIN	19A	Yubo Liu;Yunyun Lu	2021.07.14
OR497122	Diaspididae	Diaspidinae	Aulacaspis	Aulacaspis yabunikkei	Moraceae	Ficus	Ficus microcarpa	GUANGXI	GUILIN	19B	Yubo Liu;Yunyun Lu	2021.07.14
OR497103	Diaspididae	Diaspidinae	Aulacaspis	Aulacaspis alisiana	Sapindaceae	Litchi	Litchi chinensis	HAINAN	BAOTING	160A	Shunqun Deng;Yunyun Lu	2022.07.20
OR497104	Diaspididae	Diaspidinae	Aulacaspis	Aulacaspis alisiana	Sapindaceae	Litchi	Litchi chinensis	HAINAN	BAOTING	160B	Shunqun Deng;Yunyun Lu	2022.07.20
OR497150	Diaspididae	Diaspidinae	Aulacaspis	Aulacaspis rosae	Cycadaceae	Cycas	Cycas revoluta	GAUNGXI	QINZHOU	71A	Yubo Liu;Xuanxing DU;Yunyun Lu	2021.07.31
OR497151	Diaspididae	Diaspidinae	Aulacaspis	Aulacaspis rosae	Arecaceae	Dypsis	Dypsis lutescens	GAUNGXI	QINZHOU	74A	Yubo Liu;Xuanxing DU;Yunyun Lu	2021.07.31
OR497152	Diaspididae	Diaspidinae	Aulacaspis	Aulacaspis rosae	Arecaceae	Dypsis	Dypsis lutescens	GAUNGXI	QINZHOU	74B	Yubo Liu;Xuanxing DU;Yunyun Lu	2021.07.31
OR497147	Diaspididae	Diaspidinae	Aulacaspis	Aulacaspis rosae	Cycadaceae	Cycas	Cycas revoluta	GAUNGXI	QINZHOU	68A	Yubo Liu;Xuanxing DU;Yunyun Lu	2021.07.31
OR497148	Diaspididae	Diaspidinae	Aulacaspis	Aulacaspis rosae	Cycadaceae	Cycas	Cycas revoluta	GAUNGXI	QINZHOU	68B	Yubo Liu;Xuanxing DU;Yunyun Lu	2021.07.31
OR497157	Diaspididae	Diaspidinae	Aulacaspis	Aulacaspis rosae	Cycadaceae	Cycas	Cycas revoluta	GUANGXI	FANGCHENGGANG	9A	Yubo Liu;Xuanxing DU;Yunyun Lu	2021.07.29
OR497158	Diaspididae	Diaspidinae	Aulacaspis	Aulacaspis rosae	Cycadaceae	Cycas	Cycas revoluta	GUANGXI	FANGCHENGGANG	9B	Yubo Liu;Xuanxing DU;Yunyun Lu	2021.07.29
OR497084	Diaspididae	Diaspidinae	Aulacaspis	Aulacaspis rosae				GUIZHOU	ZUNYI	128A	Jiufeng Wei	2017.7.20
OR497085	Diaspididae	Diaspidinae	Aulacaspis	Aulacaspis rosae				GUIZHOU	ZUNYI	129A	Jiufeng Wei	2017.7.20
OR497086	Diaspididae	Diaspidinae	Aulacaspis	Aulacaspis rosae				GUIZHOU	ZUNYI	129B	Jiufeng Wei	2017.7.20
OR497144	Diaspididae	Diaspidinae	Aulacaspis	Aulacaspis rosae	Cycadaceae	Cycas	Cycas revoluta	GUANGXI	BEIHAI	61B	Yubo Liu;Xuanxing DU;Yunyun Lu	2021.08.03
OR497108	Diaspididae	Diaspidinae	Aulacaspis	Aulacaspis mischocarpi	Cycadaceae	Cycas	Cycas revoluta	GUANGXI	GUILIN	16A	Yubo Liu;Yunyun Lu	2021.07.14
OR497109	Diaspididae	Diaspidinae	Aulacaspis	Aulacaspis mischocarpi	Cycadaceae	Cycas	Cycas revoluta	GUANGXI	GUILIN	16B	Yubo Liu;Yunyun Lu	2021.07.14
OR497094	Diaspididae	Diaspidinae	Aulacaspis	Aulacaspis mischocarpi				GUIZHOU	ZUNYI	144A	Jiufeng Wei	2017.7.20
OR497095	Diaspididae	Diaspidinae	Aulacaspis	Aulacaspis mischocarpi				GUIZHOU	ZUNYI	144B	Jiufeng Wei	2017.7.20
OR497087	Diaspididae	Diaspidinae	Aulacaspis	Aulacaspis mischocarpi	Cycadaceae	Cycas	Cycas revoluta	GUANGXI	GUILIN	12B	Yubo Liu;Xuanxing DU;Yunyun Lu	2021.07.16
OR497090	Diaspididae	Diaspidinae	Aulacaspis	Aulacaspis mischocarpi				GUIZHOU	ZUNYI	137A	Jiufeng Wei	2017.7.20
OR497091	Diaspididae	Diaspidinae	Aulacaspis	Aulacaspis mischocarpi				GUIZHOU	ZUNYI	137B	Jiufeng Wei	2017.7.20
OR497145	Diaspididae	Diaspidinae	Aulacaspis	Aulacaspis fuzhouensis	Lauraceae	Cinnamomum	Cinnamomum cassia	GUANGXI	GUILIN	66A	Yubo Liu;Xuanxing DU;Yunyun Lu	2021.07.16
OR497146	Diaspididae	Diaspidinae	Aulacaspis	Aulacaspis fuzhouensis	Lauraceae	Cinnamomum	Cinnamomum cassia	GUANGXI	GUILIN	66B	Yubo Liu;Xuanxing DU;Yunyun Lu	2021.07.16
OR497078	Diaspididae	Diaspidinae	Aulacaspis	Aulacaspis guangdongensis	Lauraceae	Cinnamomum	Cinnamomum camphora	GUIZHOU	GUIYANG	101B	Dajun Liu;Shunqun Deng	2021.07.20
OR497088	Diaspididae	Diaspidinae	Aulacaspis	Aulacaspis nitida				GUIZHOU	ZUNYI	132A	Jiufeng Wei	2017.7.20
OR497089	Diaspididae	Diaspidinae	Aulacaspis	Aulacaspis nitida				GUIZHOU	ZUNYI	136B	Jiufeng Wei	2017.7.20
