# Supplementary material for: Improving DNA barcoding library of armored scale insects (Hemiptera: Diaspididae) in China
Source: PLoS One. 2024 May 30;19(5):e0301499. doi: 10.1371/journal.pone.0301499 (PMC11139323; doi:10.1371/journal.pone.0301499)
Supplement: S2 Table — The genetic distances were calculated based on the K2P model. The intraspecific genetic distances were calculated when a species had at least two individuals. The interspecific genetic distances were calculated when a genus had at least two species. (XLSX) [file pone.0301499.s002.xlsx]

## Sheet: S2 Table
Subfamily	Genus	Species	Specimen number	Maximum intraspecific distance(%)	Mean intraspecific distance(%)	Minimum interspecific distance(%)	Mean interspecific distance(%)
Aspidiotinae	Aonidiella	Aonidiella aurantii	6	0	0	5.72	8.83
Aspidiotinae	Aonidiella	Aonidiella inornata	5	11.66	7.23	9.23	10.82
Aspidiotinae	Aonidiella	Aonidiella orientalis	3	0	0	11.1	12.41
Aspidiotinae	Aonidiella	Aonidiella citrina	2	1.56	1.56	5.9	8.89
Aspidiotinae	Aonidiella	Aonidiella sotetsu	3	1.21	0.8	10.32	11.12
Aspidiotinae	Aonidiella	Aonidiella taxus	1	\	\	5.72	9.47
Aspidiotinae	Aspidiotus	Aspidiotus nerii	8	0	0	\	\
Aspidiotinae	Chrysomphalus	Chrysomphalus aonidum	12	1.03	0.51	9.03	10.91
Aspidiotinae	Chrysomphalus	Chrysomphalus bifasciculatus	11	6.44	4.41	9.03	11.04
Aspidiotinae	Chrysomphalus	Chrysomphalus dictyospermi	13	6.68	2.91	12.8	12.92
Aspidiotinae	Hemiberlesia	Hemiberlesia lataniae	8	12.53	6.87	11.14	11.28
Aspidiotinae	Hemiberlesia	Hemiberlesia nr.cyanophylli	1	\	\	8.93	10.03
Aspidiotinae	Hemiberlesia	Hemiberlesia rapax	5	0	0	8.93	10.18
Aspidiotinae	Octaspidiotus	Octaspidiotus stauntoniae	8	3.51	1.99	\	\
Aspidiotinae	Pseudaonidia	Pseudaonidia trilobitiformis	7	1.03	0.56	17.57	17.57
Aspidiotinae	Pseudaonidia	Pseudaonidia duplex	1	\	\	17.57	17.57
Aspidiotinae	Selenomphalus	Selenomphalus euryae	2	0	0	\	\
Aspidiotinae	Oceanaspidiotus	Oceanaspidiotus spinosus	2	0	0	\	\
Aspidiotinae	Lindingaspis	Lindingaspis rossi	1	\	\	\	\
Aspidiotinae	Lopholeucaspis	Lopholeucaspis japonica	2	0	0	\	\
Aspidiotinae	Clavaspis	Clavaspis herculeana	1	\	\	\	\
Diaspidinae	Duplachionaspis	Duplachionaspis divergens	1	\	\	6.8	6.8
Diaspidinae	Duplachionaspis	Duplachionaspis fujianensis	3	0	0	6.8	6.8
Diaspidinae	Diaspis	Diaspis echinocacti	2	0	0	\	\
Diaspidinae	Acanthomytilus	Acanthomytilus sp.	2	0	0	\	\
Diaspidinae	Unachionaspis	Unachionaspis tenuis	2	0	0	\	\
Diaspidinae	Pinnaspis	Pinnaspis theae	5	14.69	10.95	\	\
Diaspidinae	Parlatoria	Parlatoria pergandii	11	0.34	0.11	15.58	17.44
Diaspidinae	Parlatoria	Parlatoria yunnanensis	2	0.17	0.17	15.82	17.55
Diaspidinae	Parlatoria	Parlatoria theae	2	0	0	15.58	15.92
Diaspidinae	Parlatoria	Parlatoria camelliae	3	7.55	5.6	16.44	17.46
Diaspidinae	Parlatoria	Parlatoria proteus	7	5.35	3.27	15.84	18.34
Diaspidinae	Fiorinia	Fiorinia phantasma	6	0.86	0.52	11.91	11.91
Diaspidinae	Fiorinia	Fiorinia sp.	3	0	0	11.91	11.91
Diaspidinae	Pseudaulacaspis	Pseudaulacaspis cockerelli	19	10.42	6.06	5.39	7.8
Diaspidinae	Pseudaulacaspis	Pseudaulacaspis celtis	6	0	0	5.39	8.1
Diaspidinae	Pseudaulacaspis	Pseudaulacaspis pentagona	9	4.42	2.57	5.51	8.71
Diaspidinae	Pseudaulacaspis	Pseudaulacaspis prunicola	3	2.44	1.63	5.51	7.65
Diaspidinae	Pseudaulacaspis	Pseudaulacaspis nr.chinensis	2	0.34	0.34	6.53	7.92
Diaspidinae	Pseudaulacaspis	Pseudaulacaspis centreesa	4	0.17	0.09	11.5	12.51
Diaspidinae	Lepidosaphes	Lepidosaphes ulmi	5	0.69	0.41	13.34	15.1
Diaspidinae	Lepidosaphes	Lepidosaphes beckii	12	15.34	6.64	16.86	17.02
Diaspidinae	Lepidosaphes	Lepidosaphes euryae	1	\	\	13.34	15.26
Diaspidinae	Aulacaspis	Aulacaspis yabunikkei	2	0	0	8.1	8.7
Diaspidinae	Aulacaspis	Aulacaspis alisiana	2	0	0	6.22	8.71
Diaspidinae	Aulacaspis	Aulacaspis rosae	11	4.04	1.75	7.67	9.08
Diaspidinae	Aulacaspis	Aulacaspis mischocarpi	7	0.51	0.2	6.54	8.84
Diaspidinae	Aulacaspis	Aulacaspis fuzhouensis	2	0	0	6.79	9.71
Diaspidinae	Aulacaspis	Aulacaspis guangdongensis	1	\	\	6.79	9.69
Diaspidinae	Aulacaspis	Aulacaspis nitida	2	0	0	6.22	8.46
