# Supplementary material for: Improving DNA barcoding library of armored scale insects (Hemiptera: Diaspididae) in China
Source: PLoS One. 2024 May 30;19(5):e0301499. doi: 10.1371/journal.pone.0301499 (PMC11139323; doi:10.1371/journal.pone.0301499)
Supplement: S4 Table — (XLSX) [file pone.0301499.s004.xlsx]

## Sheet: S4 Table
Group	n	id	Group	n	id
1	1	101B|Aulacaspis guangdongensis|GUIZHOUGY	26	11	4A|Parlatoria pergandii|GUANGXIGL
2	3	103A|Pseudaulacaspis prunicola|GUIZHOUZY			212B|Parlatoria pergandii|YUNNANPE
		103B|Pseudaulacaspis prunicola|GUIZHOUZY			34A|Parlatoria pergandii|GUANGXIGL
		215A|Pseudaulacaspis prunicola|YUNNANYX			34B|Parlatoria pergandii|GUANGXIGL
3	2	104A|Lopholeucaspis japonica|GUIZHOUZY			73C|Parlatoria pergandii|GUANGXICZ
		106B|Lopholeucaspis japonica|GUIZHOUZY			73D|Parlatoria pergandii|GUANGXICZ
4	2	105A|Acanthomytilus sp.|GUIZHOUZY			7B|Parlatoria pergandii|GUANGXINN
		105B|Acanthomytilus sp.|GUIZHOUZY			7C|Parlatoria pergandii|GUANGXINN
5	10	107A|Chrysomphalus dictyospermi|CHONGQIN			93B|Parlatoria pergandii|GUANGXIGL
		107B|Chrysomphalus dictyospermi|CHONGQIN			192A|Parlatoria pergandii|FUJIANFZ
		118A|Chrysomphalus dictyospermi|SICHUANCD			192B|Parlatoria pergandii|FUJIANFZ
		112A|Chrysomphalus dictyospermi|CHONGQIN	27	4	154A|Pseudaulacaspis cockerelli|HANNANYL
		112B|Chrysomphalus dictyospermi|CHONGQIN			161A|Pseudaulacaspis cockerelli|HAINANWN
		113A|Chrysomphalus dictyospermi|CHONGQIN			175B|Pseudaulacaspis cockerelli|HANNANWN
		113B|Chrysomphalus dictyospermi|CHONGQIN			191B|Pseudaulacaspis cockerelli|HAINANHK
		109B|Chrysomphalus dictyospermi|CHONGQIN	28	12	157A|Chrysomphalus aonidum|HAINANWN
		114A|Chrysomphalus dictyospermi|SICHUANNC			157B|Chrysomphalus aonidum|HAINANWN
		114B|Chrysomphalus dictyospermi|SICHUANNC			183B|Chrysomphalus aonidum|HAINANWN
6	2	108A|Pseudaulacaspis nr.chinensis|CHONGQIN			189A|Chrysomphalus aonidum|HAINANHK
		108B|Pseudaulacaspis nr.chinensis|CHONGQIN			189B|Chrysomphalus aonidum|HAINANHK
7	2	110A|Parlatoria theae|CHONGQIN			26C|Chrysomphalus aonidum|GUANGXICZ
		110B|Parlatoria theae|CHONGQIN			4A|Chrysomphalus aonidum|GUANGXICZ
8	9	115B|Lepidosaphes beckii|SICHUANNC			4B|Chrysomphalus aonidum|GUANGXICZ
		43A|Lepidosaphes beckii|GUANGXIFCG			83B|Chrysomphalus aonidum|HANNANSY
		43B|Lepidosaphes beckii|GUANGXIFCG			83A|Chrysomphalus aonidum|HANNANSY
		96B|Lepidosaphes beckii|GUANGXIFCG			26A|Chrysomphalus aonidum|GUANGXICZ
		13B|Lepidosaphes beckii|GUANGXIGL			26B|Chrysomphalus aonidum|GUANGXICZ
		42A|Lepidosaphes beckii|GUANGXIGL	29	3	158A|Chrysomphalus dictyospermi|HANNANHK
		42B|Lepidosaphes beckii|GUANGXIGL			158B|Chrysomphalus dictyospermi|HANNANHK
		33A|Lepidosaphes beckii|GUANGXIGL			206B|Chrysomphalus dictyospermi|HAINANHK
		33B|Lepidosaphes beckii|GUANGXIGL	30	4	159A|Parlatoria proteus|HANNANBT
9	8	116A|Aspidiotus nerii|SICHUANCD			159B|Parlatoria proteus|HAINANBT
		116B|Aspidiotus nerii|SICHUANCD			194B|Parlatoria proteus|HAINANBT
		119A|Aspidiotus nerii|SICHUANCD			198A|Parlatoria proteus|HAINANLS
		119B|Aspidiotus nerii|SICHUANCD	31	4	15A|Chrysomphalus bifasciculatus|GUANGXIGL
		123A|Aspidiotus nerii|SICHUANCD			18A|Chrysomphalus bifasciculatus|GUANGXIGL
		123B|Aspidiotus nerii|SICHUANCD			15B|Chrysomphalus bifasciculatus|GUANGXIGL
		2A|Aspidiotus nerii|GUIZHOUGY			18B|Chrysomphalus bifasciculatus|GUANGXIGL
		2B|Aspidiotus nerii|GUIZHOUGY	32	2	160A|Aulacaspis alisiana|HAINANBT
10	5	117B|Pseudaulacaspis cockerelli|SICHUANCD			160B|Aulacaspis alisiana|HAINANBT
		121A|Pseudaulacaspis cockerelli|SICHUANCD	33	1	163B|Pinnaspis theae|FUJIANFZ
		120A|Pseudaulacaspis cockerelli|SICHUANCD	34	3	165B|Aonidiella sotetsu|HAINANHK
		126A|Pseudaulacaspis cockerelli|SICHUANCD			184B|Aonidiella sotetsu|HAINANBT
		121B|Pseudaulacaspis cockerelli|SICHUANCD			187B|Aonidiella sotetsu|HAINANBT
11	1	11B|Lepidosaphes beckii|GUANGXIGL	35	4	167A|Chrysomphalus bifasciculatus|HAINANLS
12	9	122A|Pseudaulacaspis pentagona|SICHUANCD			167B|Chrysomphalus bifasciculatus|HAINANLS
		122B|Pseudaulacaspis pentagona|SICHUANCD			208B|Chrysomphalus bifasciculatus|FUJIANFZ
		207A|Pseudaulacaspis pentagona|FUJIANFZ			205B|Chrysomphalus bifasciculatus|HAINANYL
		207B|Pseudaulacaspis pentagona|FUJIANFZ	36	8	168A|Octaspidiotus stauntoniae|HAINANHK
		155A|Pseudaulacaspis pentagona|FUJIANFZ			168B|Octaspidiotus stauntoniae|HANNANHK
		155B|Pseudaulacaspis pentagona|FUJIANFZ			25B|Octaspidiotus stauntoniae|GUANGXIGL
		203A|Pseudaulacaspis pentagona|FUJIANFZ			69A|Octaspidiotus stauntoniae|GUANGXIFCG
		203B|Pseudaulacaspis pentagona|FUJIANFZ			17A|Octaspidiotus stauntoniae|GUANGXIGL
		210B|Pseudaulacaspis pentagona|YUNNANJH			40A|Octaspidiotus stauntoniae|GUANGXIGL
13	2	125A|Chrysomphalus bifasciculatus|SICHUANCD			29C|Octaspidiotus stauntoniae|GUANGXINN
		125B|Chrysomphalus bifasciculatus|SICHUANCD			275A|Octaspidiotus stauntoniae|FUJIANSM
14	4	127A|Pseudaulacaspis centreesa|GZ	37	1	171B|Pinnaspis theae|HAINANHK
		138A|Pseudaulacaspis centreesa|GZ	38	3	173A|Aonidiella inornata|HAINANHK
		138B|Pseudaulacaspis centreesa|GZ			78A|Aonidiella inornata|HANNANSY
		230A|Pseudaulacaspis centreesa|YUNNANKM			78B|Aonidiella inornata|HANNANSY
15	3	128A|Aulacaspis rosae|GZ	39	3	174A|Fiorinia sp.|HAINANYL
		129A|Aulacaspis rosae|GZ			174B|Fiorinia sp.|HAINANYL
		129B|Aulacaspis rosae|GZ			174C|Fiorinia sp.|HAINANYL
16	8	61B|Aulacaspis rosae|GUANGXIBH	40	2	177A|Parlatoria camelliae|HANNANHK
		74A|Aulacaspis rosae|GUANGXIQZ			181A|Parlatoria camelliae|HAINANLS
		74B|Aulacaspis rosae|GUANGXIQZ	41	1	177B|Parlatoria camelliae|HANNANHK
		68A|Aulacaspis rosae|GUANGXIQZ	42	7	185A|Pseudaonidia trilobitiformis|HAINANBT
		68B|Aulacaspis rosae|GUANGXIQZ			185B|Pseudaonidia trilobitiformis|HAINANBT
		71A|Aulacaspis rosae|GUANGXIQZ			84A|Pseudaonidia trilobitiformis|HANNANSY
		9A|Aulacaspis rosae|GUANGXIFCG			24A|Pseudaonidia trilobitiformis|GUANGXINN
		9B|Aulacaspis rosae|GUANGXIFCG			25A|Pseudaonidia trilobitiformis|GUANGXIGL
17	7	12B|Aulacaspis mischocarpi|GUANGXIGL			56A|Pseudaonidia trilobitiformis|GUANGXIBH
		144A|Aulacaspis mischocarpi|GZ			56B|Pseudaonidia trilobitiformis|GUANGXIBH
		144B|Aulacaspis mischocarpi|GZ	43	1	186A|Pinnaspis theae|HAINANBT
		137B|Aulacaspis mischocarpi|GZ	44	1	188A|Lindingaspis rossi|HAINANLS
		16A|Aulacaspis mischocarpi|GUANGXIGL	45	2	196A|Lepidosaphes beckii|HAINANBT
		16B|Aulacaspis mischocarpi|GUANGXIGL			196B|Lepidosaphes beckii|HAINANBT
		137A|Aulacaspis mischocarpi|GZ	46	2	19A|Aulacaspis yabunikkei|GUANGXIGL
18	6	130A|Fiorinia phantasma|GZ			19B|Aulacaspis yabunikkei|GUANGXIGL
		176A|Fiorinia phantasma|HANNANWN	47	2	1A|Aonidiella inornata|YUNNANKM
		187A|Fiorinia phantasma|HAINANBT			1B|Aonidiella inornata|YUNNANKM
		176B|Fiorinia phantasma|HANNANWN	48	5	20A|Lepidosaphes ulmi|GUANGXIGL
		198B|Fiorinia phantasma|HAINANLS			20B|Lepidosaphes ulmi|GUANGXIGL
		202A|Fiorinia phantasma|HAINANBT			30B|Lepidosaphes ulmi|GUANGXIGL
19	2	132A|Aulacaspis nitida|GZ			37A|Lepidosaphes ulmi|GUANGXIGL
		136B|Aulacaspis nitida|GZ			37B|Lepidosaphes ulmi|GUANGXIGL
20	3	134A|Pseudaulacaspis cockerelli|GZ	49	5	213A|Hemiberlesia rapax|YUNNANPE
		134B|Pseudaulacaspis cockerelli|GZ			224A|Hemiberlesia rapax|YUNNANKM
		141A|Pseudaulacaspis cockerelli|GZ			224B|Hemiberlesia rapax|YUNNANKM
21	13	135A|Pseudaulacaspis cockerelli|GZ			272A|Hemiberlesia rapax|YUNNANKM
		139B|Pseudaulacaspis cockerelli|GZ			272B|Hemiberlesia rapax|YUNNANKM
		146A|Pseudaulacaspis celtis|GZ	50	2	217A|Hemiberlesia lataniae|YUNNANJH
		146B|Pseudaulacaspis celtis|GZ			259B|Hemiberlesia lataniae|HAINANQZ
		234C|Pseudaulacaspis celtis|YUNNANKM	51	1	218B|Lepidosaphes euryae|YUNNANPE
		254A|Pseudaulacaspis celtis|YUNNANKM	52	1	219B|Hemiberlesia nr.cyanophylli|YUNNANKM
		254B|Pseudaulacaspis celtis|YUNNANKM	53	1	260A|Aonidiella taxus|YUNNANKM
		257A|Pseudaulacaspis celtis|YUNNANKM	54	1	262A|Duplachionaspis divergens|ZHEJIANGQZ
		52A|Pseudaulacaspis cockerelli|YUNNANKM	55	2	269A|Diaspis echinocacti|YUNNANKM
		52B|Pseudaulacaspis cockerelli|YUNNANKM			269B|Diaspis echinocacti|YUNNANKM
		139A|Pseudaulacaspis cockerelli|GZ	56	1	271B|Pinnaspis theae|YUNNANMS
		214A|Pseudaulacaspis cockerelli|YUNNANYX	57	1	277A|Chrysomphalus bifasciculatus|YUNNANJH
		214B|Pseudaulacaspis cockerelli|YUNNANYX	58	2	278B|Aonidiella citrina|ZHEJIANGQZ
22	5	142A|Hemiberlesia lataniae|GZ			57A|Aonidiella citrina|HAINANWC
		142B|Hemiberlesia lataniae|GZ	59	1	279B|Clavaspis herculeana|YUNNANJH
		150A|Hemiberlesia lataniae|YUNNANPE	60	3	285B|Duplachionaspis fujianensis|YUNNANMS
		150B|Hemiberlesia lataniae|YUNNANPE			287A|Duplachionaspis fujianensis|YUNNANYJ
		209A|Hemiberlesia lataniae|YUNNANPE			287B|Duplachionaspis fujianensis|YUNNANYJ
23	3	145A|Aonidiella orientalis|GZ	61	1	28A|Hemiberlesia lataniae|GUANGXINN
		145B|Aonidiella orientalis|GZ	62	3	31A|Parlatoria proteus|GUANGXIFCG
		77B|Aonidiella orientalis|HANNANSY			76A|Parlatoria proteus|GUANGXIBH
24	2	147A|Oceanaspidiotus spinosus|SICHUANGY			89A|Parlatoria proteus|GUANGXIBH
		147B|Oceanaspidiotus spinosus|SICHUANGY	63	1	39A|Pseudaonidia duplex|GUANGXIGL
25	6	148A|Aonidiella aurantii|HANNANLS	64	2	51A|Parlatoria yunnanensis|YUNNANKM
		178A|Aonidiella aurantii|HAINANLS			51B|Parlatoria yunnanensis|YUNNANKM
		178B|Aonidiella aurantii|HAINANLS	65	1	65B|Pinnaspis theae|GUANGXIGL
		179A|Aonidiella aurantii|HAINANLS	66	2	66A|Aulacaspis fuzhouensis|GUANGXIGL
		188B|Aonidiella aurantii|HAINANLS			66B|Aulacaspis fuzhouensis|GUANGXIGL
		263A|Aonidiella aurantii|YUNNANYJ	67	2	88A|Selenomphalus euryae|GUANGXIBH
					88B|Selenomphalus euryae|GUANGXIBH
			68	2	98A|Unachionaspis tenuis|GUIZHOUGY
					98B|Unachionaspis tenuis|GUIZHOUGY
