# Supplementary material for: Improving DNA barcoding library of armored scale insects (Hemiptera: Diaspididae) in China
Source: PLoS One. 2024 May 30;19(5):e0301499. doi: 10.1371/journal.pone.0301499 (PMC11139323; doi:10.1371/journal.pone.0301499)
Supplement: S5 Table — (XLSX) [file pone.0301499.s005.xlsx]

## Sheet: S5 Table
Group	n	id	Group	n	id
1	1	101B|Aulacaspis guangdongensis|GUIZHOUGY	27	5	155B|Pseudaulacaspis pentagona|FUJIANFZ
2	3	103A|Pseudaulacaspis prunicola|GUIZHOUZY			155A|Pseudaulacaspis pentagona|FUJIANFZ
		103B|Pseudaulacaspis prunicola|GUIZHOUZY			203A|Pseudaulacaspis pentagona|FUJIANFZ
		215A|Pseudaulacaspis prunicola|YUNNANYX			203B|Pseudaulacaspis pentagona|FUJIANFZ
3	2	104A|Lopholeucaspis japonica|GUIZHOUZY			210B|Pseudaulacaspis pentagona|YUNNANJH
		106B|Lopholeucaspis japonica|GUIZHOUZY	28	12	157A|Chrysomphalus aonidum|HAINANWN
4	2	105A|Acanthomytilus sp.|GUIZHOUZY			183B|Chrysomphalus aonidum|HAINANWN
		105B|Acanthomytilus sp.|GUIZHOUZY			157B|Chrysomphalus aonidum|HAINANWN
5	10	107A|Chrysomphalus dictyospermi|CHONGQIN			189A|Chrysomphalus aonidum|HAINANHK
		107B|Chrysomphalus dictyospermi|CHONGQIN			189B|Chrysomphalus aonidum|HAINANHK
		109B|Chrysomphalus dictyospermi|CHONGQIN			26A|Chrysomphalus aonidum|GUANGXICZ
		112A|Chrysomphalus dictyospermi|CHONGQIN			26B|Chrysomphalus aonidum|GUANGXICZ
		112B|Chrysomphalus dictyospermi|CHONGQIN			26C|Chrysomphalus aonidum|GUANGXICZ
		113A|Chrysomphalus dictyospermi|CHONGQIN			4A|Chrysomphalus aonidum|GUANGXICZ
		113B|Chrysomphalus dictyospermi|CHONGQIN			4B|Chrysomphalus aonidum|GUANGXICZ
		114A|Chrysomphalus dictyospermi|SICHUANNC			83A|Chrysomphalus aonidum|HANNANSY
		114B|Chrysomphalus dictyospermi|SICHUANNC			83B|Chrysomphalus aonidum|HANNANSY
		118A|Chrysomphalus dictyospermi|SICHUANCD	29	3	158A|Chrysomphalus dictyospermi|HANNANHK
6	2	108A|Pseudaulacaspis nr.chinensis|CHONGQIN			158B|Chrysomphalus dictyospermi|HANNANHK
		108B|Pseudaulacaspis nr.chinensis|CHONGQIN			206B|Chrysomphalus dictyospermi|HAINANHK
7	2	110A|Parlatoria theae|CHONGQIN	30	4	159A|Parlatoria proteus|HANNANBT
		110B|Parlatoria theae|CHONGQIN			194B|Parlatoria proteus|HAINANBT
8	9	115B|Lepidosaphes beckii|SICHUANNC			159B|Parlatoria proteus|HAINANBT
		13B|Lepidosaphes beckii|GUANGXIGL			198A|Parlatoria proteus|HAINANLS
		33A|Lepidosaphes beckii|GUANGXIGL	31	4	15A|Chrysomphalus bifasciculatus|GUANGXIGL
		33B|Lepidosaphes beckii|GUANGXIGL			15B|Chrysomphalus bifasciculatus|GUANGXIGL
		42A|Lepidosaphes beckii|GUANGXIGL			18A|Chrysomphalus bifasciculatus|GUANGXIGL
		42B|Lepidosaphes beckii|GUANGXIGL			18B|Chrysomphalus bifasciculatus|GUANGXIGL
		43B|Lepidosaphes beckii|GUANGXIFCG	32	2	160A|Aulacaspis alisiana|HAINANBT
		43A|Lepidosaphes beckii|GUANGXIFCG			160B|Aulacaspis alisiana|HAINANBT
		96B|Lepidosaphes beckii|GUANGXIFCG	33	1	163B|Pinnaspis theae|FUJIANFZ
9	8	116A|Aspidiotus nerii|SICHUANCD	34	3	165B|Aonidiella sotetsu|HAINANHK
		116B|Aspidiotus nerii|SICHUANCD			184B|Aonidiella sotetsu|HAINANBT
		119A|Aspidiotus nerii|SICHUANCD			187B|Aonidiella sotetsu|HAINANBT
		119B|Aspidiotus nerii|SICHUANCD	35	4	167A|Chrysomphalus bifasciculatus|HAINANLS
		123A|Aspidiotus nerii|SICHUANCD			167B|Chrysomphalus bifasciculatus|HAINANLS
		123B|Aspidiotus nerii|SICHUANCD			205B|Chrysomphalus bifasciculatus|HAINANYL
		2A|Aspidiotus nerii|GUIZHOUGY			208B|Chrysomphalus bifasciculatus|FUJIANFZ
		2B|Aspidiotus nerii|GUIZHOUGY	36	8	168A|Octaspidiotus stauntoniae|HAINANHK
10	5	117B|Pseudaulacaspis cockerelli|SICHUANCD			168B|Octaspidiotus stauntoniae|HANNANHK
		120A|Pseudaulacaspis cockerelli|SICHUANCD			17A|Octaspidiotus stauntoniae|GUANGXIGL
		121A|Pseudaulacaspis cockerelli|SICHUANCD			25B|Octaspidiotus stauntoniae|GUANGXIGL
		121B|Pseudaulacaspis cockerelli|SICHUANCD			275A|Octaspidiotus stauntoniae|FUJIANSM
		126A|Pseudaulacaspis cockerelli|SICHUANCD			29C|Octaspidiotus stauntoniae|GUANGXINN
11	1	11B|Lepidosaphes beckii|GUANGXIGL			40A|Octaspidiotus stauntoniae|GUANGXIGL
12	2	122A|Pseudaulacaspis pentagona|SICHUANCD			69A|Octaspidiotus stauntoniae|GUANGXIFCG
		122B|Pseudaulacaspis pentagona|SICHUANCD	37	1	171B|Pinnaspis theae|HAINANHK
13	2	125A|Chrysomphalus bifasciculatus|SICHUANCD	38	3	173A|Aonidiella inornata|HAINANHK
		125B|Chrysomphalus bifasciculatus|SICHUANCD			78A|Aonidiella inornata|HANNANSY
14	4	127A|Pseudaulacaspis centreesa|GZ			78B|Aonidiella inornata|HANNANSY
		138A|Pseudaulacaspis centreesa|GZ	39	3	174A|Fiorinia sp.|HAINANYL
		138B|Pseudaulacaspis centreesa|GZ			174B|Fiorinia sp.|HAINANYL
		230A|Pseudaulacaspis centreesa|YUNNANKM			174C|Fiorinia sp.|HAINANYL
15	3	128A|Aulacaspis rosae|GZ	40	2	177A|Parlatoria camelliae|HANNANHK
		129A|Aulacaspis rosae|GZ			181A|Parlatoria camelliae|HAINANLS
		129B|Aulacaspis rosae|GZ	41	1	177B|Parlatoria camelliae|HANNANHK
16	7	12B|Aulacaspis mischocarpi|GUANGXIGL	42	7	185A|Pseudaonidia trilobitiformis|HAINANBT
		137A|Aulacaspis mischocarpi|GZ			185B|Pseudaonidia trilobitiformis|HAINANBT
		137B|Aulacaspis mischocarpi|GZ			24A|Pseudaonidia trilobitiformis|GUANGXINN
		144A|Aulacaspis mischocarpi|GZ			25A|Pseudaonidia trilobitiformis|GUANGXIGL
		144B|Aulacaspis mischocarpi|GZ			56A|Pseudaonidia trilobitiformis|GUANGXIBH
		16A|Aulacaspis mischocarpi|GUANGXIGL			56B|Pseudaonidia trilobitiformis|GUANGXIBH
		16B|Aulacaspis mischocarpi|GUANGXIGL			84A|Pseudaonidia trilobitiformis|HANNANSY
17	6	130A|Fiorinia phantasma|GZ	43	1	186A|Pinnaspis theae|HAINANBT
		176A|Fiorinia phantasma|HANNANWN	44	1	188A|Lindingaspis rossi|HAINANLS
		176B|Fiorinia phantasma|HANNANWN	45	2	196A|Lepidosaphes beckii|HAINANBT
		187A|Fiorinia phantasma|HAINANBT			196B|Lepidosaphes beckii|HAINANBT
		198B|Fiorinia phantasma|HAINANLS	46	2	19A|Aulacaspis yabunikkei|GUANGXIGL
		202A|Fiorinia phantasma|HAINANBT			19B|Aulacaspis yabunikkei|GUANGXIGL
18	2	132A|Aulacaspis nitida|GZ	47	2	1A|Aonidiella inornata|YUNNANKM
		136B|Aulacaspis nitida|GZ			1B|Aonidiella inornata|YUNNANKM
19	3	134A|Pseudaulacaspis cockerelli|GZ	48	2	207A|Pseudaulacaspis pentagona|FUJIANFZ
		134B|Pseudaulacaspis cockerelli|GZ			207B|Pseudaulacaspis pentagona|FUJIANFZ
		141A|Pseudaulacaspis cockerelli|GZ	49	5	20A|Lepidosaphes ulmi|GUANGXIGL
20	13	135A|Pseudaulacaspis cockerelli|GZ			20B|Lepidosaphes ulmi|GUANGXIGL
		139A|Pseudaulacaspis cockerelli|GZ			30B|Lepidosaphes ulmi|GUANGXIGL
		139B|Pseudaulacaspis cockerelli|GZ			37A|Lepidosaphes ulmi|GUANGXIGL
		146A|Pseudaulacaspis celtis|GZ			37B|Lepidosaphes ulmi|GUANGXIGL
		146B|Pseudaulacaspis celtis|GZ	50	5	213A|Hemiberlesia rapax|YUNNANPE
		214A|Pseudaulacaspis cockerelli|YUNNANYX			224A|Hemiberlesia rapax|YUNNANKM
		214B|Pseudaulacaspis cockerelli|YUNNANYX			224B|Hemiberlesia rapax|YUNNANKM
		234C|Pseudaulacaspis celtis|YUNNANKM			272A|Hemiberlesia rapax|YUNNANKM
		254A|Pseudaulacaspis celtis|YUNNANKM			272B|Hemiberlesia rapax|YUNNANKM
		254B|Pseudaulacaspis celtis|YUNNANKM	51	2	217A|Hemiberlesia lataniae|YUNNANJH
		257A|Pseudaulacaspis celtis|YUNNANKM			259B|Hemiberlesia lataniae|HAINANQZ
		52A|Pseudaulacaspis cockerelli|YUNNANKM	52	1	218B|Lepidosaphes euryae|YUNNANPE
		52B|Pseudaulacaspis cockerelli|YUNNANKM	53	1	219B|Hemiberlesia nr.cyanophylli|YUNNANKM
21	5	142A|Hemiberlesia lataniae|GZ	54	1	260A|Aonidiella taxus|YUNNANKM
		142B|Hemiberlesia lataniae|GZ	55	1	262A|Duplachionaspis divergens|ZHEJIANGQZ
		150B|Hemiberlesia lataniae|YUNNANPE	56	2	269A|Diaspis echinocacti|YUNNANKM
		150A|Hemiberlesia lataniae|YUNNANPE			269B|Diaspis echinocacti|YUNNANKM
		209A|Hemiberlesia lataniae|YUNNANPE	57	1	271B|Pinnaspis theae|YUNNANMS
22	3	145A|Aonidiella orientalis|GZ	58	1	277A|Chrysomphalus bifasciculatus|YUNNANJH
		145B|Aonidiella orientalis|GZ	59	2	278B|Aonidiella citrina|ZHEJIANGQZ
		77B|Aonidiella orientalis|HANNANSY			57A|Aonidiella citrina|HAINANWC
23	2	147A|Oceanaspidiotus spinosus|SICHUANGY	60	1	279B|Clavaspis herculeana|YUNNANJH
		147B|Oceanaspidiotus spinosus|SICHUANGY	61	3	285B|Duplachionaspis fujianensis|YUNNANMS
24	6	148A|Aonidiella aurantii|HANNANLS			287A|Duplachionaspis fujianensis|YUNNANYJ
		178A|Aonidiella aurantii|HAINANLS			287B|Duplachionaspis fujianensis|YUNNANYJ
		178B|Aonidiella aurantii|HAINANLS	62	1	28A|Hemiberlesia lataniae|GUANGXINN
		179A|Aonidiella aurantii|HAINANLS	63	3	31A|Parlatoria proteus|GUANGXIFCG
		188B|Aonidiella aurantii|HAINANLS			76A|Parlatoria proteus|GUANGXIBH
		263A|Aonidiella aurantii|YUNNANYJ			89A|Parlatoria proteus|GUANGXIBH
25	11	14A|Parlatoria pergandii|GUANGXIGL	64	1	39A|Pseudaonidia duplex|GUANGXIGL
		192A|Parlatoria pergandii|FUJIANFZ	65	2	51A|Parlatoria yunnanensis|YUNNANKM
		192B|Parlatoria pergandii|FUJIANFZ			51B|Parlatoria yunnanensis|YUNNANKM
		212B|Parlatoria pergandii|YUNNANPE	66	8	61B|Aulacaspis rosae|GUANGXIBH
		34A|Parlatoria pergandii|GUANGXIGL			68A|Aulacaspis rosae|GUANGXIQZ
		34B|Parlatoria pergandii|GUANGXIGL			68B|Aulacaspis rosae|GUANGXIQZ
		73C|Parlatoria pergandii|GUANGXICZ			71A|Aulacaspis rosae|GUANGXIQZ
		73D|Parlatoria pergandii|GUANGXICZ			74A|Aulacaspis rosae|GUANGXIQZ
		7B|Parlatoria pergandii|GUANGXINN			74B|Aulacaspis rosae|GUANGXIQZ
		7C|Parlatoria pergandii|GUANGXINN			9A|Aulacaspis rosae|GUANGXIFCG
		93B|Parlatoria pergandii|GUANGXIGL			9B|Aulacaspis rosae|GUANGXIFCG
26	4	154A|Pseudaulacaspis cockerelli|HANNANYL	67	1	65B|Pinnaspis theae|GUANGXIGL
		161A|Pseudaulacaspis cockerelli|HAINANWN	68	2	66A|Aulacaspis fuzhouensis|GUANGXIGL
		175B|Pseudaulacaspis cockerelli|HANNANWN			66B|Aulacaspis fuzhouensis|GUANGXIGL
		191B|Pseudaulacaspis cockerelli|HAINANHK	69	2	88A|Selenomphalus euryae|GUANGXIBH
					88B|Selenomphalus euryae|GUANGXIBH
			70	2	98A|Unachionaspis tenuis|GUIZHOUGY
					98B|Unachionaspis tenuis|GUIZHOUGY
